# Supplementary material for: APN Expression in Serum and Corpus Luteum: Regulation of Luteal Steroidogenesis Is Possibly Dependent on the AdipoR2/AMPK Pathway in Goats
Source: Cells. 2023 May 15;12(10):1393. doi: 10.3390/cells12101393 (PMC10217118; doi:10.3390/cells12101393)
Supplement: Supplementary file 1 [file cells-12-01393-s001.zip]

Archive with 1 entries (1 files):
- cells-2336045-supplementary.pdf
